# Supplementary material for: Understanding the dynamics of malnutrition dichotomy in India: Trends and insights from the National Family Health Surveys
Source: Dialogues Health. 2025 Feb 23;6:100209. doi: 10.1016/j.dialog.2025.100209 (PMC11919374; doi:10.1016/j.dialog.2025.100209)
Supplement: Supplementary file 1 — State-wise nutritional and health indicators from NFHS-5, including underweight and overweight prevalence among children and adults, BMI distribution, hypertension levels, blood glucose levels, and substance use patterns. [file mmc1.xlsx]

## Sheet: Sheet1
State/UT	Children under 5 years who are underweight (weight-for-age)	Children under 5 years who are overweight (weight-for-height)	Women whose Body Mass Index (BMI) is below normal (BMI <18.5 kg/m2)		Women who are overweight or obese (BMI ≥25.0 kg/m2)	Men who are overweight or obese (BMI ≥25.0 kg/m2)	Total Men surveyed	Total women surveyed	Underweight Adults (%)	Overweight Adults (%)
				Men whose Body Mass Index (BMI) is below normal (BMI <18.5 kg/m2)							Women who are literate(%)	Men who are literate(%)	Women with 10-11 years schooling complete (%)	Women with 12 or more years schooling complete (	Women with 10 or more years of schooling(%)	Men with 10-11 yeas schooling complete (%)	Men with 12 or more years of schooling complete (%)	Men with 10 or more years of schooling(%)	Women who have ever used the internet(%)	Men who have ever used the internet(%)	Women age 20-24 years married before age 18 years(%)	Men aged 25-29 years married before 21 years(%)	Prevalence of diarrhoea in the 2 weeks preceding the survey(%)	Prevalence of symptoms of acute respiratory infection (ARI) in the two weeks precedent the survey(%)	Children age 6-59 months who are anaemic(<11.0 g/dl)^22 (%)	All women age 15-49 years who are anaemic^22(%)	Men age 15-49 years who are anaemic(<13.0 g/dl)^22(%)	Random Blood Glucose Values <=140 mg/dl (normal)	Random Blood Glucose Values 141-160 mg/dl (high)	Random Blood Glucose Values >160 mg (very high)	(Women) Random Blood Glucose Values <=140 mg/dl (normal)	(Women) Random Blood Glucose Values 141-160 mg/dl (high)	(Women) Random Blood Glucose Values >160 mg (very high)	Prevalence of hypertension	Normal SBP < 120 mmHg and DBP < 80 mmHg	Pre-hypertensive SBP 120-139 mmHg or DBP 80-89 mmHg	Hypertensive Mildy Elevated: SBP 140-159 mmHg or DBP 90-99 mmHg	Hypertensive Moderately Elevated: SBP 160-179 mmHg or DBP 100-109 mmHg	Hypertensive Severly Elevated: SBP >= 180 mmHg or DBP >= 110 mmHg	Prevalence of hypertension	Normal SBP < 120 mmHg and DBP < 80 mmHg	Pre-hypertensive SBP 120-139 mmHg or DBP 80-89 mmHg	Hypertensive Mildy Elevated: SBP 140-159 mmHg or DBP 90-99 mmHg	Hypertensive Moderately Elevated: SBP 160-179 mmHg or DBP 100-109 mmHg	Hypertensive Severly Elevated: SBP >= 180 mmHg or DBP >= 110 mmHg	Women age 15 years and above who use any kind of tobacco(%)	Men age 15 years and above who use any kind of tobacco(%)	Women age 15 years and above who consume alcohol(%)	Men age 15 years and above who consume alcohol(%)
Andaman & Nicobar Islands	23.6	5.4	9.4	4	38.1	45.3	367	2397	8.683	39.056	80.5	88.2	10.8	23.5	34.3	15.3	25.2	40.5	13.2	45.6					40	57.5	16.1	83.5	9.3	7.3	84.5	7.4	8.1	25.3	42	37.8	15.3	3.8	1.1	30.2	26.7	46.3	20.6	4.6	1.9
Andhra Pradesh	29.6	2.7	14.8	16.5	36.3	31.1	1558	10975	15.0113	35.6536	66.7	76.5	12.1	13.4	25.5	14.6	20.8	35.4	35.1	41.9					63.2	58.8	16.3	80.2	8.4	11.4	82.3	7.3	10.4	25.3	47.3	33.2	13.6	4.3	1.7	29	30.3	45.1	17.6	4.9	2.2
Arunachal Pradesh	15.4	9.6	5.7	4.9	23.9	27.6	2881	19765	5.59822	24.3707	71.3	85.7	11.1	15.1	26.2	12.3	20.7	33	52.9	71.6	18.9	20.8	5.1	2.1	56.6	40.3	21.4	88.9	6.7	4.3	92.2	4.6	3.1	24.9	33	43.9	16.4	4.2	2.5	33.1	19.1	49.1	22.8	6.2	2.8	18.8	50.3	24.2	52.7
Assam	32.8	4.8	17.7	13.4	15.2	16.2	4973	34979	17.1648	15.3245	75.1	81.6	8.5	11.5	20	9.4	15.7	25.1	28.2	36.9					68.4	65.9	36	85.4	8.4	6.2	88.2	6.9	4.9	19.1	45.1	39.2	10.9	3.3	1.5	20.3	33.5	49.3	12.8	3.2	1.2
Bihar	41	2.4	25.6	21.6	16	14.7	4897	42483	25.1866	15.8656	55	76.4	8.1	9.3	17.4	11.3	16.5	27.8	20.6	35.4					69.4	63.5	29.5	84.7	8.3	7	88.2	6.4	5.4	15.9	56.2	31.5	8.7	2.5	1.2	18.4	40.5	44	11.1	3.1	1.2
Chandigarh	20.6	1.8	13	15.1	44	34.4	104	746	13.2569	42.8254	78.7	90.2	14.7	35.9	50.6	15.9	40.5	56.4	75.2	91.9	9.7		4.3	0.3	54.6	60.3	9.2	84.1	7.1	8.8	82	6	12	25	44.4	35.6	14.5	3.7	1.9	30.6	27.1	45.6	18.6	7.2	1.5	0.6	12.1	0.3	18.6
Chhattisgarh	31.3	4	23.1	17.4	14.1	15	4174	28468	22.3711	14.2151	72.5	82.6	8.7	14.7	23.4	11.4	20.1	31.5	26.7	56.3	12.1	16.2	3.6	1.5	67.2	60.8	27	90.2	5.4	4.4	91.7	4.5	3.8	23.6	38.1	40.3	14.8	4.5	2.3	27.7	24.6	48.9	19	4.9	2.5	17.3	43.1	5	34.8
Dadra & Nagar Haveli and Daman & Diu	38.7	1.9	25.1	18.2	26.9	21.4	427	2713	24.1617	26.1521	75.6	92.5	9.9	14.8	24.7	15.9	22	37.9	16.4	61.3					75.8	62.5	24.6	84.4	8	7.7	87.5	6.6	5.9	14.9	45.8	42.6	7.7	2.7	1.2	15.4	29.1	57.4	9.8	2.8	0.9
Delhi	21.8	4	10	9.1	41.4	38	1700	11159	9.88102	40.9505	83.7	90.2	12.5	31.9	44.4	16	36	52	63.8	85.2	9.9	12	10.6	5.6	69.2	49.9	12.8	87.4	5.3	7.3	89.5	4.2	6.3	24.1	39.2	40.2	14.7	4.1	1.8	32.7	19.6	49.9	21.8	6.2	2.5	2.2	26.3	0.5	21.6
Goa	24	2.8	13.8	12.5	36.1	32.6	313	2030	13.6263	35.6324	92.2	94.3	19.6	32.8	52.4	21.3	35.2	56.5	58.9	69.7					53.2	38.9	12	78.1	10.3	11.6	81.8	8.6	9.6	27.5	45.6	38.7	12.1	2.6	1	26.8	27.3	53.2	14.8	3.5	1.2
Gujarat	39.7	3.9	25.2	20.9	22.7	20	5351	33343	24.6054	22.3266	73.4	87.3	9.2	14	23.2	13.9	20.8	34.7	32.8	52.6					79.7	65	26.6	84	9	7.1	85.2	8.1	6.7	20.5	45.2	38.5	11.7	3.2	1.3	20.3	35.4	47.1	13	3.3	1.2
Haryana	21.5	3.3	15.1	14.5	33.1	28.3	3224	21909	15.023	32.4843	79.7	91.5	11.3	21.2	32.5	16.6	29	45.6	48.4	72.4	12.5	16	4.9	2.3	70.4	60.4	19	87.4	6.4	6.2	88.9	5.4	5.7	21	39.6	42.7	12.3	3.6	1.9	25.1	22.3	54.2	16.6	4.7	2.3	2.5	29.1	0.3	16.1
Himachal Pradesh	25.5	5.7	13.9	11.8	30.4	30.6	1477	10368	13.6381	30.4249	90.7	92.8	14.6	26.7	41.3	20.2	32.2	52.4	49.7	52.7					55.4	53	18.6	86.5	6.8	6.7	87.3	6.4	6.4	22.2	43.9	39.1	11.9	3.7	1.4	24.4	28.9	49.8	16.5	3.4	1.5
Jammu & Kashmir	21	9.6	5.2	4.3	29.4	31.7	3087	23037	5.09365	29.6718	74.3	90.2	12.3	21.2	33.5	16.5	29.6	46.1	43.3	62					72.7	65.9	36.7	93	4.3	2.7	92.7	4.2	3.1	20	29.4	55.9	11.7	2.1	1	18.9	24.7	60.3	12.3	1.8	1
Jharkhand	39.4	2.8	26.2	17.1	11.9	15.1	3414	26495	25.1613	12.2653	61.7	81.3	9.1	11.6	20.7	12.4	18.2	30.6	31.4	57.9	32.2	22.7	7.2	2.6	67.4	65.3	29.6	86.7	6.9	6.4	90.4	5.4	4.2	17.8	42.3	41.7	11.1	3.2	1.8	22.6	25.1	53.7	15.1	4	2.1	8.4	47.4	6.1	35
Karnataka	32.9	3.2	17.2	14.3	30.2	30.9	4516	30455	16.8255	30.2904	73.4	85.2	15.7	17.5	33.2	17.2	24.6	41.8	42.7	56.3					65.5	47.8	19.6	85.7	6.6	7.6	87.4	5.7	6.8	25	42.8	36.3	14.8	4.2	1.9	26.9	28.6	47.5	17.2	4.7	2
Kerala	19.7	4	10.1	10	38.2	36.4	1473	10969	10.0882	37.9869	97.4	97.1	19.5	30.4	49.9	21.9	28.9	50.8	65.9	62.5					39.4	36.3	17.6	76.4	9.8	13.8	78.7	8.3	13.1	30.9	41.5	36.4	15.5	4.8	1.8	32.8	27.3	46.9	19.2	4.8	1.9
Ladakh	20.4	13.4	4.4	2.1	28.3	37.8	307	2355	4.13475	29.3956	74.6	92.7	12.5	20.6	33.1	17	30.2	47.2	56.4	47.9					93.9	92.8	75.6	93.1	4.4	2.5	94.3	3.9	1.8	15.7	27.3	60.7	10.4	1.2	0.4	17.4	25.2	61.3	11.2	1.6	0.7
Lakshadweep	25.8	10.5	8	5.5	33.5	41.3	135	1234	7.75347	34.2692	95.2	98.6	17.6	25.3	42.9	25	26.9	51.9	13.3	80.3					43.1	25.8	5.6	81.7	10.2	8.1	81.7	8.4	9.9	24.8	39.6	40	13.9	4.2	2.3	24.7	23.5	54.7	16.6	3.5	1.6
Madhya Pradesh	33	2	23	20.8	16.6	15.6	7025	48410	22.7212	16.4733	65.4	81.3	7.2	11.8	19	10.6	18.2	28.8	26.9	55.7	23.3	30.1	6.4	2.6	72.6	54.7	22.5	88.5	6.6	4.9	90.8	5.3	3.9	20.6	42	39.6	13.2	3.5	1.7	22.7	29.7	49	16	3.6	1.7	10.2	46.5	1	17.1
Maharashtra	36.1	4.1	20.8	16.2	23.5	24.7	5497	33755	20.1558	23.6681	82.3	90.2	12.8	20.9	33.7	15.5	29.6	45.1	40.1	52.9					68.9	54.2	21.9	87.6	6.5	5.9	89	5.7	5.4	23.1	42	39.3	13.7	3.5	1.5	24.4	30.4	48.4	16	3.7	1.6
Manipur	13.3	3.3	7.2	8	34.1	30.3	1162	8042	7.301	33.6203	85.3	93.3	11.9	21.2	33.1	15.1	27.9	43	44.8	68.5					42.8	29.4	6	84.7	7	8.3	87.6	6.2	6.3	23	41.2	39.4	13.5	4.3	1.6	33.2	20.5	49.4	20.8	7.1	2.2
Meghalaya	26.6	4	10.8	9	11.5	13.9	1824	13089	10.5798	11.7935	87.6	83.2	9.8	13.4	23.2	10.5	14.1	24.6	34.7	36.5					45.1	53.8	25.5	87.2	8.6	4.2	92	5	3	18.7	47	39.2	10	2.7	1.2	21.4	32.6	49.4	14.2	2.8	1
Mizoram	12.7	10	5.3	5.1	24.2	32.1	1105	7279	5.27364	25.2412	94	97	13.3	19.1	32.4	13.5	22.6	36.1	67.6	67.6					46.4	34.8	15.6	86.2	7.8	6	87.4	6.9	5.7	17.7	48.3	37.8	10.7	2.6	0.6	25.2	26	52.4	16.2	3.9	1.4
Nagaland	26.9	4.9	11.1	7.5	14.4	23.9	1456	9694	10.6299	15.6405	83.4	92.2	11.7	18.2	29.9	13.7	22.5	36.2	49.9	52.8					42.7	28.9	10	88	6.6	5.5	91	5.2	3.8	22.3	35.4	43.3	13.8	4.4	3.2	28.7	22.3	49.8	19.1	5.7	3.1
Odisha	29.7	3.5	20.8	15.3	23	22.2	3865	27971	20.1323	22.9029	69.5	84.6	9.9	10.7	20.6	11.8	15.8	27.6	24.9	50.7	20.5	13.3	9.7	3.2	64.2	64.3	28.5	84	7.3	8.7	86.9	6.5	6.6	22.4	43.2	38.2	12.9	3.8	1.8	25.6	28.1	49	16.8	4.3	1.8	26	51.6	4.3	28.8
Puducherry	15.3	3.8	9	11.1	46.3	43.3	534	3669	9.26681	45.9188	89.7	93.8	12	30.7	42.7	16.1	35.8	51.9	39.5	80.7	6.5	6.5	3.7	4.9	64	55.1	19.5	80.9	7	12.2	82.7	7.2	10.1	23	50.5	33.4	12.1	3	1	30.1	28.3	46.2	19.1	4.4	2	2.6	14.8	0.3	27.7
Punjab	16.9	4.1	12.7	12.5	40.8	32.3	3296	21771	12.6737	39.6824	79.4	86.8	14.8	24.2	39	18.2	25.8	44	54.8	78.2	8.7	11.4	4.9	2.5	71.1	58.6	22.6	86.8	6.2	7	86.2	5.8	8	31.2	34	38.9	18.5	5.6	3	37.7	18	46.6	24.5	7.6	3.4	0.4	12.9	0.3	22.8
Rajasthan	27.6	3.3	19.6	14	12.9	15	6353	42990	18.879	13.1704	64.7	88.9	7.8	13.6	21.4	12.9	22.4	35.3	36.9	65.2	25.4	28.2	6.1	2.9	71.5	54.4	23.2	91.7	5	3.3	93.4	3.9	2.8	15.3	40.6	46.3	9.8	2.2	1	17.9	27	56.7	12.7	2.5	1.1	6.9	42	0.3	11
Sikkim	13.1	9.6	5.8	4.9	34.8	36.3	469	3271	5.68714	34.9881	87.1	88.6	11.9	23.1	35	12.9	26.4	39.3	76.7	64.6					56.4	42	18.7	85.6	7.5	7	89.1	6.2	4.7	34.5	30.4	39.3	18.5	6.5	5.3	41.6	18.7	42.5	25	8	5.9
Tamil Nadu	22	4.3	12.6	12.1	40.5	37.1	3372	25650	12.5419	40.105	84	90.7	12.1	24.3	36.4	14.9	27.5	42.4	33.7	70.2	12.8	4.5	3.7	1.1	57.4	53.4	15.2	80	8.1	11.9	81.4	7.5	11.1	24.8	44.6	34.9	14.3	4.3	1.9	30.2	26.6	46.5	19.5	5.2	2.2	4.9	20.1	0.3	25.4
Telangana	31.8	3.4	18.8	16.3	30.1	32.4	3863	27518	18.4923	30.3831	64.8	82	12.7	17.4	30.1	16.5	26.3	42.8	41.6	50					70	57.6	15.3	83.8	6.9	9.3	87.1	5.8	7	26.1	46.6	33.5	13.6	4.5	1.8	31.4	30	43.4	18.5	5.7	2.4
Tripura	25.6	8.2	16.2	12.4	21.6	23.5	990	7314	15.747	21.8265	78.3	83.6	7.8	8.4	16.2	9.5	14.5	24	22.9	41.7					64.2	67.2	36.8	81.8	9.3	8.9	83.3	8.8	8	20.8	46.8	37.2	11	3.3	1.7	22.7	33.9	47.5	13.4	3.4	1.8
Uttar Pradesh	32.1	3.1	19	18	21.4	18.5	12043	93124	18.8855	21.0679	66.1	82	7.6	17.5	25.1	11.4	22.6	34	30.6	59.1	15.8	23	5.6	3.5	66.4	50.4	21.4	89.2	5.8	5	90.7	4.7	4.5	18.3	43.1	40.4	11.5	3.2	1.7	21.7	28.2	51.4	15.2	3.6	1.6	8.4	44.1	0.3	14.6
Uttarakhand	21	4.1	13.9	16.2	29.8	27.1	1586	13280	14.1454	29.5119	79.8	89.3	9.3	24.1	33.4	13.7	29	42.7	45.1	74.6	9.8	16.7	4.4	2.3	58.8	42.6	15.1	86.8	5.6	7.6	90.2	4.2	5.6	22.9	39.3	40.8	13.7	4.2	2.1	31.8	21.9	48.5	20.1	5.8	3.7	4.6	33.7	0.3	25.5
West Bengal	32.2	4.3	14.8	15.1	22.7	16.2	3021	21408	14.8371	21.8962	72.9	80.2	10.4	13	23.4	10.3	18.3	28.6	25.5	41.9					69	71.4	39	79.7	10.8	9.5	83.4	8.9	7.7	20.5	44.6	38.5	11.5	3.8	1.5	20.1	31.9	50.9	13	3.1	1.1
[truncated: 2 more columns]
