# Supplementary material for: Understanding the dynamics of malnutrition dichotomy in India: Trends and insights from the National Family Health Surveys
Source: Dialogues Health. 2025 Feb 23;6:100209. doi: 10.1016/j.dialog.2025.100209 (PMC11919374; doi:10.1016/j.dialog.2025.100209)
Supplement: Supplementary file 2 — Summary of underweight and overweight prevalence data among children and adults across major Indian states and union territories based on NFHS-5 data. [file mmc2.xlsx]

## Sheet: Sheet1
State/UT	Underweight children under 5 years age (%)	Overweight children under 5 years age (%)	Underweight Adults (%)	Overweight adults (%)
Arunachal Pradesh	15.4	9.7	5.6	24.3
Chhattisgarh	31.3	4	18.1	14.8
Haryana	21.5	3.3	14.6	28.9
Jharkhand	39.4	2.8	18.1	14.7
Madhya Pradesh	33	2	21.1	15.7
Odisha	29.7	3.5	16	22.3
Punjab	16.9	4.1	12.6	33.3
Rajasthan	27.6	3.3	14.7	14.7
Tamil Nadu	22	4.3	12.2	37.4
Uttar Pradesh	32.1	3.1	18	18.8
Uttarakhand	21	4.1	16	27.4
Chandigarh	20.6	1.9	14.8	35.6
NCT Delhi	21.8	4	9.2	38.4
Puducherry	15.3	3.8	10.9	43.7
